# Supplementary material for: Whole Genome Sequence Analysis of Mycobacterium bovis Cattle Isolates, Algeria
Source: Pathogens. 2021 Jun 24;10(7):802. doi: 10.3390/pathogens10070802 (PMC8308521; doi:10.3390/pathogens10070802)
Supplement: Supplementary file 1 [file pathogens-10-00802-s001.zip]

Archive with 1 entries (1 files):
- pathogens-1209961-supplementary.xlsx
