# Supplementary material for: Whole Genome Sequence Analysis of Mycobacterium bovis Cattle Isolates, Algeria
Source: Pathogens. 2021 Jun 24;10(7):802. doi: 10.3390/pathogens10070802 (PMC8308521; doi:10.3390/pathogens10070802)
Supplement: Supplementary file 1 [file pathogens-10-00802-s001.zip › pathogens-1209961-supplementary.xlsx]

## Sheet: Table S1
SampleID	Genotypes	Total Reads	Mapped Reads	% Mapped Reads	Genome Size	Genome GC	(Any) Total Bases	% (Any) Total Bases	(Any) GC-Content	(Any) Coverage mean	(Any) Coverage median	(Unambiguous) Total Bases	% (Unambiguous) Total Bases	(Unambiguous) GC-Content	(Unambiguous) Coverage mean	(Unambiguous) Coverage median	SNPs	Deletions	Insertions	Uncovered	Substitutions (Including Stop Codons)
ERR046747	Europe_1	10050590	9927135	98.77	4411532	65.61	4345745	0.99	65.6	158.56	162	4250581	0.96	65.42	161.76	163	2431	191	133	65787	1313
ERR046748	Europe_1	6362826	6285883	98.79	4411532	65.61	4329338	0.98	65.58	100.98	103	4233090	0.96	65.39	102.98	103	2402	196	131	82194	1301
ERR046749	Europe_1	9172065	9058148	98.76	4411532	65.61	4336479	0.98	65.59	145.05	148	4244263	0.96	65.4	147.85	149	2422	181	130	75053	1308
ERR046954	Europe_1	4933626	4889215	99.1	4411532	65.61	4331233	0.98	65.59	81.69	84	4235770	0.96	65.4	83.28	84	2404	195	147	80299	1303
ERR046961	Europe_1	8599353	8517294	99.05	4411532	65.61	4341829	0.98	65.62	141.85	146	4267720	0.97	65.48	144.07	146	2455	246	164	69703	1327
ERR046989	Europe_1	6446111	6384037	99.04	4411532	65.61	4331925	0.98	65.6	106.76	109	4245405	0.96	65.42	108.68	110	2418	193	144	79607	1307
ERR1200622	Africa_2	11886517	11281763	94.91	4411532	65.61	4334372	0.98	65.62	124.46	128	4259504	0.97	65.43	126.24	129	2250	123	77	77160	1248
ERR1203064	Africa_1	4075335	4039685	99.13	4411532	65.61	4322112	0.98	65.62	115.18	116	4307918	0.98	65.62	115.51	116	2609	569	287	89420	1411
ERR161044	PZAsus	4973159	4927293	99.08	4411532	65.61	4378275	0.99	65.62	108.98	110	4304472	0.98	65.64	110.77	110	2561	391	227	33257	1360
ERR212091	PZAsus	5105357	5055759	99.03	4411532	65.61	4350690	0.99	65.63	111.67	113	4300588	0.97	65.64	112.92	113	2539	351	236	60842	1350
ERR2199785	Unknown3	4369544	4341192	99.35	4411532	65.61	4321772	0.98	65.62	91.43	92	4287668	0.97	65.59	92.11	92	2500	272	195	89760	1362
ERR2200072	Unknown3	3097038	3076989	99.35	4411532	65.61	4315846	0.98	65.63	63.74	58	4280946	0.97	65.63	64.21	59	2503	304	231	95686	1368
ERR229952	Unknown3	4083186	4048180	99.14	4411532	65.61	4339093	0.98	65.63	91.06	92	4300157	0.97	65.63	91.83	92	2521	391	205	72439	1356
ERR234151	Unknown2	7116436	7031973	98.81	4411532	65.61	4302542	0.98	65.61	113.97	110	4204079	0.95	65.35	116.35	111	2303	221	150	108990	1275
ERR2512675	Unknown7	1392746	1373517	98.62	4411532	65.61	4340179	0.98	65.61	42.84	42	4239629	0.96	65.45	43.69	43	2387	334	225	71353	1288
ERR2515016	Africa_1	1780294	1743233	97.92	4411532	65.61	4323262	0.98	65.6	50.59	51	4210565	0.95	65.4	51.75	51	2380	277	229	88270	1304
ERR2516262	Unknown7	4796712	4753638	99.1	4411532	65.61	4334287	0.98	65.62	102.97	103	4269123	0.97	65.52	104.33	103	2457	281	182	77245	1334
ERR2517425	Unknown3	4517701	4457083	98.66	4411532	65.61	4337924	0.98	65.63	117	100	4289993	0.97	65.62	118.26	101	2485	471	242	73608	1359
ERR2659159	Africa_1	5919291	5824383	98.4	4411532	65.61	4340935	0.98	65.62	122.54	123	4292221	0.97	65.57	123.84	124	2512	237	197	70597	1367
ERR2659160	Africa_1	5793871	5700443	98.39	4411532	65.61	4343783	0.98	65.61	119.75	121	4292796	0.97	65.57	121.09	121	2523	254	195	67749	1370
ERR2815518	Unknown3	7580611	7504626	99	4411532	65.61	4321913	0.98	65.62	242.78	247	4285350	0.97	65.55	244.69	247	2536	463	259	89619	1372
ERR2815546	Other_Unknown	2396184	2372136	99	4411532	65.61	4320068	0.98	65.62	76.18	77	4258347	0.97	65.54	77.09	77	2432	539	230	91464	1309
ERR2815550	Unknown4	3936787	3890533	98.83	4411532	65.61	4322095	0.98	65.62	125.24	127	4266222	0.97	65.53	126.66	128	2477	420	246	89437	1334
ERR2815552	Africa_2	7281012	7213605	99.07	4411532	65.61	4324832	0.98	65.63	238.14	242	4301587	0.98	65.57	239.34	242	2508	646	285	86700	1364
ERR2815556	Unknown7	5088422	4878321	95.87	4411532	65.61	4331672	0.98	65.63	159.21	162	4296099	0.97	65.58	160.41	162	2568	590	241	79860	1381
ERR2815558	Africa_1	2429317	2407101	99.09	4411532	65.61	4329332	0.98	65.62	77.42	78	4268714	0.97	65.53	78.35	78	2484	432	238	82200	1328
ERR2815559	Other_Unknown	3103166	3072932	99.03	4411532	65.61	4336499	0.98	65.62	98.13	99	4296121	0.97	65.52	98.91	99	2489	494	269	75033	1335
ERR2815569	Unknown3	2940436	2905626	98.82	4411532	65.61	4315819	0.98	65.61	94.35	95	4248686	0.96	65.49	95.62	96	2473	374	219	95713	1341
ERR2815574	Unknown4	4882769	4825743	98.83	4411532	65.61	4331236	0.98	65.63	156.05	158	4288742	0.97	65.57	157.43	159	2448	491	237	80296	1315
ERR2815576	Other_Unknown	4556521	4513145	99.05	4411532	65.61	4312826	0.98	65.61	146.23	149	4255422	0.96	65.5	147.99	149	2458	593	229	98706	1329
ERR2815578	Unknown4	3780421	3738472	98.89	4411532	65.61	4325244	0.98	65.62	120.63	123	4269635	0.97	65.54	122	123	2494	560	256	86288	1334
ERR2815582	Unknown3	2603790	2580241	99.1	4411532	65.61	4323513	0.98	65.62	83.32	84	4263831	0.97	65.53	84.32	84	2453	539	247	88019	1317
ERR2815586	Unknown4	2549294	2526982	99.12	4411532	65.61	4320814	0.98	65.62	82.93	84	4258694	0.97	65.52	83.96	84	2466	474	255	90718	1326
ERR2815588	Unknown3	2090400	2072340	99.14	4411532	65.61	4314729	0.98	65.62	67.36	68	4263101	0.97	65.5	68.02	68	2411	384	251	96803	1316
ERR2815589	Unknown4	2622712	2591746	98.82	4411532	65.61	4321545	0.98	65.63	83.49	84	4245734	0.96	65.5	84.74	85	2369	444	214	89987	1283
ERR2815595	Unknown3	3850545	3807219	98.87	4411532	65.61	4322553	0.98	65.61	122.46	124	4261611	0.97	65.51	123.99	125	2454	401	214	88979	1321
ERR2815596	Unknown3	3472055	3432931	98.87	4411532	65.61	4316143	0.98	65.61	110.31	112	4256595	0.96	65.52	111.64	112	2475	439	214	95389	1345
ERR2815597	Other_Unknown	3654491	3619893	99.05	4411532	65.61	4324652	0.98	65.62	116.37	118	4273024	0.97	65.54	117.6	118	2454	629	224	86880	1318
ERR2815603	Unknown3	5262849	5218710	99.16	4411532	65.61	4322945	0.98	65.63	172.74	174	4273998	0.97	65.57	174.5	174	2439	411	213	88587	1320
ERR2815611	PZAsus	3764988	3375997	89.67	4411532	65.61	4335931	0.98	65.64	101.84	104	4297404	0.97	65.62	102.65	104	2544	428	203	75601	1390
ERR2815612	Unknown4	4584535	4541068	99.05	4411532	65.61	4337643	0.98	65.63	150.52	152	4321697	0.98	65.6	150.99	152	2630	595	294	73889	1407
ERR2815613	Unknown4	7661800	7513522	98.06	4411532	65.61	4334811	0.98	65.61	241.71	250	4296512	0.97	65.53	243.69	250	2572	454	240	76721	1376
ERR3275346	Europe_2	6909314	6906220	99.96	4411532	65.61	4340623	0.98	65.61	179.44	178	4319881	0.98	65.59	180.26	178	2506	400	254	70909	1359
ERR3275563	Europe_2	2720963	2719199	99.94	4411532	65.61	4311707	0.98	65.61	76.78	77	4255317	0.96	65.49	77.67	77	2370	358	214	99825	1296
ERR3275892	Europe_2	6305626	6302824	99.96	4411532	65.61	4334825	0.98	65.61	168.52	170	4314340	0.98	65.58	169.28	170	2526	330	235	76707	1380
ERR3275979	Europe_2	7138330	7135231	99.96	4411532	65.61	4334986	0.98	65.61	190.76	191	4314585	0.98	65.58	191.62	191	2508	381	263	76546	1355
ERR3276025	Europe_2	6675235	6674319	99.99	4411532	65.61	4332969	0.98	65.61	186.74	190	4312908	0.98	65.57	187.56	190	2482	407	256	78563	1347
ERR3276190	Africa_2	1395915	1395279	99.95	4411532	65.61	955493	0.22	65.66	171.07	174	948811	0.22	65.58	172.22	175	588	42	46	3456039	323
ERR3276244	Europe_2	3844700	3843076	99.96	4411532	65.61	4299996	0.97	65.62	106.55	107	4277417	0.97	65.56	107.07	107	2428	330	245	111536	1322
ERR3458080	Africa_2	12471501	12293303	98.57	4411532	65.61	4297849	0.97	65.51	141.97	142	4121080	0.93	65.09	146.89	145	2183	127	80	113683	1204
ERR3458082	Unknown8	10193955	10031011	98.4	4411532	65.61	4277755	0.97	65.38	115.57	122	3865748	0.88	64.62	124.65	128	2057	125	69	133777	1119
ERR3458086	Africa_2	8240919	7250606	87.98	4411532	65.61	4332295	0.98	65.63	80.21	82	4241316	0.96	65.42	81.53	83	2250	138	87	79237	1250
ERR400386	Europe_1	6893910	6796370	98.59	4411532	65.61	4291032	0.97	65.41	142.77	149	4106031	0.93	65.14	147.46	151	2352	257	172	120500	1269
ERR400460	Europe_1	8067596	7955699	98.61	4411532	65.61	4319525	0.98	65.49	166.45	173	4193982	0.95	65.31	170.65	174	2396	243	185	92007	1281
ERR502499	Africa_1	4230986	4189071	99.01	4411532	65.61	4335723	0.98	65.63	93.92	94	4306622	0.98	65.63	94.5	94	2580	349	225	75809	1408
ERR502526	Africa_1	4276021	4212270	98.51	4411532	65.61	4342236	0.98	65.63	94.53	95	4324716	0.98	65.63	94.88	95	2595	340	218	69296	1408
ERR502529	Africa_1	4532979	4177401	92.16	4411532	65.61	4354304	0.99	65.63	93.27	93	4301373	0.98	65.64	94.36	94	2566	371	199	57228	1407
ERR502538	Africa_1	5075348	4572082	90.08	4411532	65.61	4332466	0.98	65.64	102.57	102	4302345	0.98	65.64	103.23	102	2575	378	216	79066	1406
ERR550755	Unknown4	8748036	8634889	98.71	4411532	65.61	4339404	0.98	65.61	184.17	187	4278060	0.97	65.52	186.62	188	2486	294	201	72128	1334
ERR551009	Unknown4	6310905	6248343	99.01	4411532	65.61	4333499	0.98	65.62	137.02	139	4271503	0.97	65.49	138.79	139	2487	288	207	78033	1359
ERR551191	Unknown4	3281719	3243165	98.83	4411532	65.61	4338360	0.98	65.63	66.89	66	4283528	0.97	65.57	67.62	66	2441	310	208	73172	1338
ERR551252	Unknown3	10161574	10039430	98.8	4411532	65.61	4350564	0.99	65.61	217.92	220	4306736	0.98	65.53	219.98	221	2500	322	229	60968	1357
ERR551427	Unknown2	7227498	7156501	99.02	4411532	65.61	4301528	0.98	65.62	159.46	160	4246091	0.96	65.52	161.34	161	2467	343	209	110004	1356
ERR551917	Unknown4	10929185	10804680	98.86	4411532	65.61	4340794	0.98	65.62	238.06	242	4303596	0.98	65.55	239.99	242	2548	373	253	70738	1377
ERR552140	Unknown3	479187	474401	99	4411532	65.61	4308782	0.98	65.55	28.86	29	4150757	0.94	65.39	29.72	29	2289	696	260	102750	1226
ERR553061	Africa_1	11097167	10950917	98.68	4411532	65.61	4350162	0.99	65.62	230.53	218	4305261	0.98	65.6	232.79	219	2590	316	225	61370	1401
ERR553337	Unknown4	906496	896002	98.84	4411532	65.61	4310675	0.98	65.56	29.5	28	4026618	0.91	65.2	30.88	29	2224	300	192	100857	1196
ERR553338	Unknown4	975454	967058	99.14	4411532	65.61	4314497	0.98	65.57	31.73	31	4115643	0.93	65.29	32.82	32	2303	371	241	97035	1243
SRR1792474	Unknown6	3162633	3119149	98.63	4411532	65.61	4314154	0.98	65.63	141.62	142	4273339	0.97	65.55	142.86	142	2580	855	243	97378	1373
SRR1792481	Unknown6	6816315	6710956	98.45	4411532	65.61	4324048	0.98	65.63	306.92	313	4292937	0.97	65.57	309.02	314	2611	665	195	87484	1388
SRR1792493	Unknown6	2573440	2550386	99.1	4411532	65.61	4319104	0.98	65.62	121.37	122	4273620	0.97	65.54	122.53	122	2590	754	271	92428	1380
SRR3135067	Unknown7	1836543	1817180	98.95	4411532	65.61	4316516	0.98	65.6	82.12	83	4234335	0.96	65.47	83.55	84	2476	693	239	95016	1329
SRR3135070	Unknown7	2127718	2109692	99.15	4411532	65.61	4320679	0.98	65.59	99.66	101	4242877	0.96	65.43	101.32	102	2509	609	283	90853	1355
SRR6044919	Unknown7	2435659	2405011	98.74	4411532	65.61	4327521	0.98	65.6	78.57	79	4240220	0.96	65.41	80.05	80	2389	363	227	84011	1295
SRR7240125	Unknown7	1532639	1519347	99.13	4411532	65.61	4313576	0.98	65.58	72.12	73	4213628	0.96	65.4	73.62	74	2452	577	286	97956	1328
SRR7240387	Unknown6	2793319	2772882	99.27	4411532	65.61	4316085	0.98	65.61	138.28	141	4268302	0.97	65.49	139.71	142	2568	742	276	95447	1368
SRR7240420	Unknown6	2208633	1873627	84.83	4411532	65.61	4311936	0.98	65.6	87.19	87	4247641	0.96	65.46	88.38	87	2516	820	267	99596	1339
SRR8064853	Unknown5	812002	801140	98.66	4411532	65.61	4301222	0.97	65.54	41.2	41	4158519	0.94	65.27	42.41	42	2356	450	257	110310	1275
SRR8064854	Unknown5	717096	711335	99.2	4411532	65.61	4307661	0.98	65.57	36.1	36	4160589	0.94	65.29	37.16	36	2339	571	235	103871	1269
SRR8064855	Unknown5	1537820	1526140	99.24	4411532	65.61	4319244	0.98	65.6	77.33	78	4243029	0.96	65.45	78.56	78	2430	602	270	92288	1312
SRR8064856	Unknown5	802325	795847	99.19	4411532	65.61	4296192	0.97	65.56	41.43	41	4171168	0.95	65.31	42.48	42	2344	676	243	115340	1267
SRR8064857	Unknown5	1770882	1755683	99.14	4411532	65.61	4310916	0.98	65.6	87.62	89	4240251	0.96	65.47	88.93	89	2497	632	291	100616	1347
SRR8064858	Unknown5	1586386	1574312	99.24	4411532	65.61	4320313	0.98	65.6	79.33	80	4244134	0.96	65.46	80.59	81	2448	721	284	91219	1322
SRR8064859	Unknown5	1522109	1508529	99.11	4411532	65.61	4321753	0.98	65.61	74.25	75	4249318	0.96	65.49	75.36	75	2469	578	274	89779	1332
SRR8064860	Unknown5	1752060	1739087	99.26	4411532	65.61	4321913	0.98	65.61	87.9	89	4240685	0.96	65.46	89.42	90	2481	618	332	89619	1339
SRR8065072	PZAsus	1310209	1298821	99.13	4411532	65.61	4316392	0.98	65.6	66.5	67	4229046	0.96	65.42	67.71	68	2455	933	254	95140	1338
SRR8065075	PZAsus	1200778	1190432	99.14	4411532	65.61	4317950	0.98	65.6	59.65	60	4222376	0.96	65.43	60.82	61	2455	821	281	93582	1336
SRR8065076	PZAsus	1606587	1592292	99.11	4411532	65.61	4321218	0.98	65.61	80.37	81	4241539	0.96	65.46	81.71	82	2475	803	284	90314	1341
Q1128	Unknown2	4397674	3850411	87.56	4411532	65.61	4346866	0.99	65.63	110.23	95	4314312	0.98	65.58	110.99	96	2495	460	211	64666	1352
Q1129	Europe_2	1477237	1170817	79.26	4411532	65.61	4314458	0.98	65.57	17.06	16	3893586	0.88	64.85	18.35	17	2117	189	84	97074	1161
Q1131	Unknown2	3624215	2784415	76.83	4411532	65.61	4342426	0.98	65.63	83	74	4309731	0.98	65.6	83.56	75	2530	553	218	69106	1386
Q1132	Other_Unknown	2813329	1820528	64.71	4411532	65.61	4315377	0.98	65.63	50.78	42	4250247	0.96	65.53	51.45	42	2428	540	214	96155	1317
Q1133	Other_Unknown	2181505	869029	39.84	4411532	65.61	4299145	0.97	65.62	28.5	25	4154867	0.94	65.39	29.24	26	2322	447	199	112387	1266
Q1134	Unknown7	2476593	2184699	88.21	4411532	65.61	4330849	0.98	65.63	63.97	60	4300106	0.97	65.61	64.38	60	2476	529	247	80683	1332
Q1135	Unknown2	2337825	1954851	83.62	4411532	65.61	4344225	0.98	65.62	55.37	55	4285166	0.97	65.53	56.04	55	2260	505	222	67307	1250
Q1136	Europe_2	925563	811559	87.68	4411532	65.61	4326322	0.98	65.6	37.3	31	4191710	0.95	65.39	38.26	32	2452	684	249	85210	1316
Q1138	Unknown2	709328	679782	95.83	4411532	65.61	4329961	0.98	65.62	26.58	23	4047984	0.92	65.25	27.97	24	2330	503	223	81571	1251
Q1139	Unknown2	823800	800186	97.13	4411532	65.61	4311025	0.98	65.62	34.44	31	4193445	0.95	65.44	35.19	32	2431	604	240	100507	1311
Q1140	Unknown4	713994	685911	96.07	4411532	65.61	4329765	0.98	65.62	28.49	25	4124043	0.93	65.31	29.54	26	2359	650	250	81767	1283
Q1141	Europe_2	621757	577688	92.91	4411532	65.61	4310289	0.98	65.61	23.74	21	4052544	0.92	65.28	24.8	22	2269	539	221	101243	1236
Q1142	Unknown2	861726	825084	95.75	4411532	65.61	4323787	0.98	65.63	37.78	34	4259647	0.97	65.56	38.21	34	2511	580	263	87745	1375
P9978	Europe_2	1178361	1124078	95.39	4411532	65.61	4333898	0.98	65.61	47.8	43	4267550	0.97	65.51	48.41	43	2514	761	272	77634	1340
P9979	Europe_2	493867	477512	96.69	4411532	65.61	4307541	0.98	65.59	19.16	19	3994464	0.91	65.34	20.09	19	2253	372	197	103991	1227
P9980	Europe_2	874527	805936	92.16	4411532	65.61	4320735	0.98	65.59	29.29	29	4215212	0.96	65.41	29.84	29	2405	546	197	90797	1299
P9981	Europe_2	892144	819161	91.82	4411532	65.61	4311955	0.98	65.59	39.36	38	4221308	0.96	65.43	40.01	39	2424	680	285	99577	1318

## Sheet: Table S2
id	ERR046747	ERR046954	ERR046749	ERR046748	ERR046989	ERR046961	ERR400386	ERR2815612	ERR2815613	ERR2815578	ERR553337	ERR553338	ERR551009	ERR551917	ERR2659159	ERR2659160	ERR2815558	ERR1203064	ERR553061	ERR2515016	ERR502526	ERR502499	ERR502529	ERR502538	ERR229952	ERR2815582	ERR2199785	ERR2815518	ERR2200072	ERR2815569	ERR2815595	ERR2815596	ERR2517425	ERR2815588	ERR2815603	ERR552140	ERR551252	ERR2815552	ERR3276190	ERR1200622	ERR3458080	ERR3458086	ERR234151	ERR551427	Q1135	Q1131	Q1139	Q1128	Q1142
ERR046747	NaN	1	3	2	2	4	32	143	143	136	133	133	133	136	131	131	123	129	127	137	127	134	133	133	123	126	132	132	131	131	127	143	124	135	132	122	137	127	128	118	121	125	124	127	120	121	126	119	124
ERR046954	1	NaN	2	1	1	3	31	142	142	135	132	132	132	135	130	130	122	128	126	136	126	133	132	132	122	125	131	131	130	130	126	142	123	134	131	121	136	126	127	117	120	124	123	126	119	120	125	118	123
ERR046749	3	2	NaN	3	3	3	31	142	142	135	132	132	132	135	130	130	122	128	126	136	126	133	132	132	122	125	131	131	130	130	126	142	123	134	131	121	136	126	127	117	120	124	123	126	119	120	125	118	123
ERR046748	2	1	3	NaN	0	2	30	143	143	136	133	133	133	136	131	131	123	129	127	137	127	134	133	133	123	126	132	132	131	131	127	143	124	135	132	122	137	127	128	118	121	125	124	127	120	121	126	119	124
ERR046989	2	1	3	0	NaN	2	30	143	143	136	133	133	133	136	131	131	123	129	127	137	127	134	133	133	123	126	132	132	131	131	127	143	124	135	132	122	137	127	128	118	121	125	124	127	120	121	126	119	124
ERR046961	4	3	3	2	2	NaN	30	143	143	136	133	133	133	136	131	131	123	129	127	137	127	134	133	133	123	126	132	132	131	131	127	143	124	135	132	122	137	127	128	118	121	125	124	127	120	121	126	119	124
ERR400386	32	31	31	30	30	30	NaN	143	143	136	133	133	133	136	131	131	123	129	125	137	127	134	133	133	123	126	132	132	131	131	127	143	124	135	132	122	137	127	128	118	121	125	124	127	120	121	126	119	124
ERR2815612	143	142	142	143	143	143	143	NaN	0	67	64	64	64	67	144	144	136	142	140	150	140	147	146	146	136	139	145	145	144	144	140	156	137	148	145	135	150	140	141	131	134	138	137	140	133	134	139	132	137
ERR2815613	143	142	142	143	143	143	143	0	NaN	67	64	64	64	67	144	144	136	142	140	150	140	147	146	146	136	139	145	145	144	144	140	156	137	148	145	135	150	140	141	131	134	138	137	140	133	134	139	132	137
ERR2815578	136	135	135	136	136	136	136	67	67	NaN	17	17	45	48	137	137	129	135	133	143	133	140	139	139	129	132	138	138	137	137	133	148	130	141	138	128	143	133	134	124	127	131	130	133	126	127	132	125	130
ERR553337	133	132	132	133	133	133	133	64	64	17	NaN	0	42	45	134	134	126	132	130	140	130	137	136	136	126	129	135	135	134	134	130	146	127	138	135	125	140	130	131	121	124	128	127	130	123	124	129	122	127
ERR553338	133	132	132	133	133	133	133	64	64	17	0	NaN	42	45	134	134	126	132	130	140	130	137	136	136	126	129	135	135	134	134	130	146	127	138	135	125	140	130	131	121	124	128	127	130	123	124	129	122	127
ERR551009	133	132	132	133	133	133	133	64	64	45	42	42	NaN	45	134	134	126	132	130	140	130	137	136	136	126	129	135	135	134	134	130	146	127	138	135	125	140	130	131	121	124	128	127	130	123	124	129	122	127
ERR551917	136	135	135	136	136	136	136	67	67	48	45	45	45	NaN	137	137	129	135	133	143	133	140	139	139	129	132	138	138	137	137	133	149	130	141	138	128	143	133	134	124	127	131	130	133	126	127	132	125	130
ERR2659159	131	130	130	131	131	131	131	144	144	137	134	134	134	137	NaN	0	66	76	74	78	68	75	74	74	122	125	131	131	130	130	126	142	123	134	131	121	136	126	127	117	120	124	123	126	119	120	125	118	123
ERR2659160	131	130	130	131	131	131	131	144	144	137	134	134	134	137	0	NaN	66	76	74	78	68	75	74	74	122	125	131	131	130	130	126	142	123	134	131	121	136	126	127	117	120	124	123	126	119	120	125	118	123
ERR2815558	123	122	122	123	123	123	123	136	136	129	126	126	126	129	66	66	NaN	68	66	72	62	69	68	68	114	117	123	123	122	122	118	134	115	126	123	113	128	118	119	109	112	116	115	118	111	112	117	110	115
ERR1203064	129	128	128	129	129	129	129	142	142	135	132	132	132	135	76	76	68	NaN	72	82	72	79	78	78	120	123	129	129	128	128	124	140	121	132	129	119	134	124	125	115	118	122	121	124	117	118	123	116	121
ERR553061	127	126	126	127	127	127	125	140	140	133	130	130	130	133	74	74	66	72	NaN	80	70	77	76	76	118	121	127	127	126	126	122	138	119	130	127	117	132	122	123	113	116	120	119	122	115	116	121	114	119
ERR2515016	137	136	136	137	137	137	137	150	150	143	140	140	140	143	78	78	72	82	80	NaN	54	61	60	60	128	131	137	137	136	136	132	148	129	140	137	127	142	132	133	123	126	130	129	132	125	126	131	124	129
ERR502526	127	126	126	127	127	127	127	140	140	133	130	130	130	133	68	68	62	72	70	54	NaN	51	50	50	118	121	127	127	126	126	122	138	119	130	127	117	132	122	123	113	116	120	119	122	115	116	121	114	119
ERR502499	134	133	133	134	134	134	134	147	147	140	137	137	137	140	75	75	69	79	77	61	51	NaN	57	57	125	128	134	134	133	133	129	145	126	135	134	124	139	129	130	120	123	127	126	129	122	123	128	121	126
ERR502529	133	132	132	133	133	133	133	146	146	139	136	136	136	139	74	74	68	78	76	60	50	57	NaN	0	124	127	133	133	132	132	128	144	125	136	133	123	138	128	129	119	122	126	125	128	121	122	127	120	125
ERR502538	133	132	132	133	133	133	133	146	146	139	136	136	136	139	74	74	68	78	76	60	50	57	0	NaN	124	127	133	133	132	132	128	144	125	136	133	123	138	128	129	119	122	126	125	128	121	122	127	120	125
ERR229952	123	122	122	123	123	123	123	136	136	129	126	126	126	129	122	122	114	120	118	128	118	125	124	124	NaN	23	97	97	96	96	92	108	89	100	97	87	102	114	115	105	108	112	111	114	107	108	113	106	111
ERR2815582	126	125	125	126	126	126	126	139	139	132	129	129	129	132	125	125	117	123	121	131	121	128	127	127	23	NaN	100	100	99	99	95	111	92	103	100	90	105	117	118	108	111	115	114	117	110	111	116	109	114
ERR2199785	132	131	131	132	132	132	132	145	145	138	135	135	135	138	131	131	123	129	127	137	127	134	133	133	97	100	NaN	0	37	37	45	81	80	91	88	78	93	123	124	114	117	121	120	123	116	117	122	115	120
ERR2815518	132	131	131	132	132	132	132	145	145	138	135	135	135	138	131	131	123	129	127	137	127	134	133	133	97	100	0	NaN	37	37	45	81	80	91	88	78	93	123	124	114	117	121	120	123	116	117	122	115	120
ERR2200072	131	130	130	131	131	131	131	144	144	137	134	134	134	137	130	130	122	128	126	136	126	133	132	132	96	99	37	37	NaN	0	44	80	79	90	87	77	92	122	123	113	116	120	119	122	115	116	121	114	119
ERR2815569	131	130	130	131	131	131	131	144	144	137	134	134	134	137	130	130	122	128	126	136	126	133	132	132	96	99	37	37	0	NaN	44	80	79	90	87	77	92	122	123	113	116	120	119	122	115	116	121	114	119
ERR2815595	127	126	126	127	127	127	127	140	140	133	130	130	130	133	126	126	118	124	122	132	122	129	128	128	92	95	45	45	44	44	NaN	76	75	86	83	73	88	118	119	109	112	116	115	118	111	112	117	110	115
ERR2815596	143	142	142	143	143	143	143	156	156	148	146	146	146	149	142	142	134	140	138	148	138	145	144	144	108	111	81	81	80	80	76	NaN	91	102	99	89	104	134	135	125	128	132	131	134	127	128	133	126	131
ERR2517425	124	123	123	124	124	124	124	137	137	130	127	127	127	130	123	123	115	121	119	129	119	126	125	125	89	92	80	80	79	79	75	91	NaN	47	40	30	77	115	116	106	109	113	112	115	108	109	114	107	112
ERR2815588	135	134	134	135	135	135	135	148	148	141	138	138	138	141	134	134	126	132	130	140	130	135	136	136	100	103	91	91	90	90	86	102	47	NaN	55	45	88	126	127	117	120	124	123	126	119	120	125	118	123
ERR2815603	132	131	131	132	132	132	132	145	145	138	135	135	135	138	131	131	123	129	127	137	127	134	133	133	97	100	88	88	87	87	83	99	40	55	NaN	30	85	123	124	114	117	121	120	123	116	117	122	115	120
ERR552140	122	121	121	122	122	122	122	135	135	128	125	125	125	128	121	121	113	119	117	127	117	124	123	123	87	90	78	78	77	77	73	89	30	45	30	NaN	75	113	114	104	107	111	110	113	106	107	112	105	110
ERR551252	137	136	136	137	137	137	137	150	150	143	140	140	140	143	136	136	128	134	132	142	132	139	138	138	102	105	93	93	92	92	88	104	77	88	85	75	NaN	128	129	119	122	126	125	128	121	122	127	120	125
ERR2815552	127	126	126	127	127	127	127	140	140	133	130	130	130	133	126	126	118	124	122	132	122	129	128	128	114	117	123	123	122	122	118	134	115	126	123	113	128	NaN	3	57	60	64	106	109	102	104	109	102	107
ERR3276190	128	127	127	128	128	128	128	141	141	134	131	131	131	134	127	127	119	125	123	133	123	130	129	129	115	118	124	124	123	123	119	135	116	127	124	114	129	3	NaN	58	61	65	107	110	103	105	110	103	108
ERR1200622	118	117	117	118	118	118	118	131	131	124	121	121	121	124	117	117	109	115	113	123	113	120	119	119	105	108	114	114	113	113	109	125	106	117	114	104	119	57	58	NaN	49	55	98	101	94	95	100	93	98
ERR3458080	121	120	120	121	121	121	121	134	134	127	124	124	124	127	120	120	112	118	116	126	116	123	122	122	108	111	117	117	116	116	112	128	109	120	117	107	122	60	61	49	NaN	58	101	104	97	98	103	96	101
ERR3458086	125	124	124	125	125	125	125	138	138	131	128	128	128	131	124	124	116	122	120	130	120	127	126	126	112	115	121	121	120	120	116	132	113	124	121	111	126	64	65	55	58	NaN	105	108	101	102	107	100	105
ERR234151	124	123	123	124	124	124	124	137	137	130	127	127	127	130	123	123	115	121	119	129	119	126	125	125	111	114	120	120	119	119	115	131	112	123	120	110	125	106	107	98	101	105	NaN	7	8	81	86	79	84
ERR551427	127	126	126	127	127	127	127	140	140	133	130	130	130	133	126	126	118	124	122	132	122	129	128	128	114	117	123	123	122	122	118	134	115	126	123	113	128	109	110	101	104	108	7	NaN	9	84	89	82	87
Q1135	120	119	119	120	120	120	120	133	133	126	123	123	123	126	119	119	111	117	115	125	115	122	121	121	107	110	116	116	115	115	111	127	108	119	116	106	121	102	103	94	97	101	8	9	NaN	75	82	75	80
Q1131	121	120	120	121	121	121	121	134	134	127	124	124	124	127	120	120	112	118	116	126	116	123	122	122	108	111	117	117	116	116	112	128	109	120	117	107	122	104	105	95	98	102	81	84	75	NaN	41	34	39
Q1139	126	125	125	126	126	126	126	139	139	132	129	129	129	132	125	125	117	123	121	131	121	128	127	127	113	116	122	122	121	121	117	133	114	125	122	112	127	109	110	100	103	107	86	89	82	41	NaN	39	44
Q1128	119	118	118	119	119	119	119	132	132	125	122	122	122	125	118	118	110	116	114	124	114	121	120	120	106	109	115	115	114	114	110	126	107	118	115	105	120	102	103	93	96	100	79	82	75	34	39	NaN	31
Q1142	124	123	123	124	124	124	124	137	137	130	127	127	127	130	123	123	115	121	119	129	119	126	125	125	111	114	120	120	119	119	115	131	112	123	120	110	125	107	108	98	101	105	84	87	80	39	44	31	NaN
Q1138	125	124	124	125	125	125	125	138	138	131	128	128	128	131	124	124	116	122	120	130	120	127	126	126	112	115	121	121	120	120	116	132	113	124	121	111	126	108	109	99	102	106	85	88	81	50	55	48	53
ERR2815550	114	113	113	114	114	114	114	117	117	110	107	107	107	110	115	115	107	113	111	121	111	118	117	117	107	110	116	116	115	115	111	127	108	119	116	106	121	111	112	102	105	109	108	111	104	105	110	103	108
ERR2815586	114	113	113	114	114	114	114	117	117	110	107	107	107	110	115	115	107	113	111	121	111	118	117	117	107	110	116	116	115	115	111	127	108	119	116	106	121	111	112	102	105	109	108	111	104	105	110	103	108
ERR550755	114	113	113	114	114	114	114	117	117	110	107	107	107	110	115	115	107	113	111	121	111	118	117	117	107	110	116	116	115	115	111	127	108	119	116	106	121	111	112	102	105	109	108	111	104	105	110	103	108
ERR2815559	117	116	116	117	117	117	117	130	130	123	120	120	120	123	116	116	108	114	112	122	112	119	118	118	108	111	117	117	116	116	112	128	109	120	117	107	122	112	113	103	106	110	109	112	105	106	111	104	109
ERR2815576	116	115	115	116	116	116	116	123	123	116	113	113	113	116	117	117	109	115	113	123	113	120	119	119	109	112	118	118	117	117	113	129	110	121	118	108	123	113	114	104	107	111	110	113	106	107	112	105	110
ERR2815597	113	112	112	113	113	113	113	120	120	113	110	110	110	113	114	114	106	112	110	120	110	117	116	116	106	109	115	115	114	114	110	126	107	118	115	105	120	110	111	101	104	108	107	110	103	104	109	102	107
ERR2815574	113	112	112	113	113	113	113	116	116	109	106	106	106	109	114	114	106	112	110	120	110	117	116	116	106	109	115	115	114	114	110	126	107	116	115	105	120	110	111	101	104	108	107	110	103	104	109	102	107
ERR2815589	102	101	101	102	102	102	102	105	105	98	95	95	95	98	103	103	95	101	99	109	99	106	105	105	95	98	104	104	103	103	99	115	96	107	104	94	109	99	100	90	93	97	96	99	92	93	98	91	96
ERR551191	111	110	110	111	111	111	111	114	114	107	104	104	104	107	112	112	104	110	108	118	108	115	114	114	104	107	113	113	112	112	108	124	105	116	113	103	118	108	109	99	102	106	105	108	101	102	107	100	105
Q1140	102	101	101	102	102	102	102	105	105	98	95	95	95	98	103	103	95	101	99	109	99	106	105	105	95	98	104	104	103	103	99	115	96	107	104	94	109	99	100	90	93	97	96	99	92	93	98	91	96
ERR3458082	116	115	115	116	116	116	116	149	149	142	139	139	139	142	137	137	129	135	133	143	133	140	139	139	129	132	138	138	137	137	133	149	130	141	138	128	143	133	134	124	127	131	130	133	126	127	132	125	130
ERR400460	85	84	84	85	85	85	85	140	140	133	130	130	130	133	128	128	120	126	124	134	124	131	130	130	120	123	129	129	128	128	124	140	121	132	129	119	134	124	125	115	118	122	121	124	117	118	123	116	121
ERR2512675	109	108	108	109	109	109	109	134	134	127	124	124	124	127	122	122	114	120	118	128	118	125	124	124	114	117	123	123	122	122	118	134	115	126	123	113	128	118	119	109	112	116	115	118	111	112	117	110	115
SRR6044919	100	99	99	100	100	100	100	125	125	118	115	115	115	118	113	113	105	111	109	119	109	116	115	115	105	108	114	114	113	113	109	125	106	117	114	104	119	109	110	100	103	107	106	109	102	103	108	101	106
ERR2516262	98	97	97	98	98	98	98	123	123	116	113	113	113	116	111	111	103	109	107	117	107	114	113	113	103	106	112	112	111	111	107	123	104	115	112	102	117	107	108	98	101	105	104	107	100	101	106	99	104
SRR3135067	109	108	108	109	109	109	109	134	134	127	124	124	124	127	122	122	114	120	118	128	118	125	124	124	114	117	123	123	122	122	118	134	115	126	123	113	128	118	119	109	112	116	115	118	111	112	117	110	115
Q1134	108	107	107	108	108	108	108	133	133	126	123	123	123	126	121	121	113	119	117	127	117	124	123	123	113	116	122	122	121	121	117	133	114	125	122	112	127	117	118	108	111	115	114	117	110	111	116	109	114
ERR2815556	108	107	107	108	108	108	108	133	133	126	123	123	123	126	121	121	113	119	117	127	117	124	123	123	113	116	122	122	121	121	117	133	114	125	122	112	127	117	118	108	111	115	114	117	110	111	116	109	114
SRR3135070	107	106	106	107	107	107	107	132	132	125	122	122	122	125	120	120	112	118	116	125	115	122	121	121	112	115	121	121	120	120	116	132	113	124	121	111	126	116	117	107	110	114	113	116	109	110	115	108	113
SRR7240125	107	106	106	107	107	107	107	132	132	125	122	122	122	125	120	120	112	118	116	125	115	122	121	121	112	115	121	121	120	120	116	132	113	124	121	111	126	116	117	107	110	114	113	116	109	110	115	108	113
ERR2815546	119	118	118	119	119	119	119	126	126	119	116	116	116	119	120	120	112	118	116	126	116	123	122	122	112	115	121	121	120	120	116	132	113	124	121	111	126	116	117	107	110	114	113	116	109	110	115	108	113
Q1132	131	130	130	131	131	131	131	138	138	131	128	128	128	131	132	132	124	130	128	138	128	135	134	134	124	127	133	133	132	132	128	144	125	136	133	123	138	128	129	119	122	126	125	128	121	122	127	120	125
Q1133	131	130	130	131	131	131	131	138	138	131	128	128	128	131	132	132	124	130	128	138	128	135	134	134	124	127	133	133	132	132	128	144	125	136	133	123	138	128	129	119	122	126	125	128	121	122	127	120	125
ERR3275346	115	114	114	115	115	115	115	122	122	115	112	112	112	115	116	116	108	114	112	122	112	119	118	118	108	111	117	117	116	116	112	128	109	120	117	107	122	112	113	103	106	110	109	112	105	106	111	104	109
ERR3276244	120	119	119	120	120	120	120	127	127	120	117	117	117	120	121	121	113	119	117	127	117	124	123	123	113	116	122	122	121	121	117	133	114	125	122	112	127	115	116	108	111	115	114	117	110	111	116	109	114
ERR3275563	126	125	125	126	126	126	126	133	133	126	123	123	123	126	127	127	119	125	123	133	123	130	129	129	119	122	128	128	127	127	123	139	120	131	128	118	133	123	124	114	117	121	120	123	116	117	122	115	120
Q1141	112	111	111	112	112	112	112	119	119	112	109	109	109	112	113	113	105	111	109	119	109	116	115	115	105	108	114	114	113	113	109	125	106	117	114	104	119	109	110	100	103	107	106	109	102	103	108	101	106
ERR3275892	126	125	125	126	126	126	126	133	133	126	123	123	123	126	127	127	119	125	123	133	123	130	129	129	119	122	128	128	127	127	123	139	120	131	128	118	133	123	124	114	117	121	120	123	116	117	122	115	120
ERR3275979	123	122	122	123	123	123	123	130	130	123	120	120	120	123	124	124	116	122	120	130	120	127	126	126	116	119	125	125	124	124	120	136	117	128	125	115	130	120	121	111	114	118	117	120	113	114	119	112	117
ERR3276025	119	118	118	119	119	119	119	126	126	119	116	116	116	119	120	120	112	118	116	126	116	123	122	122	112	115	121	121	120	120	116	132	113	124	121	111	126	116	117	107	110	114	113	116	109	110	115	108	113
Q1129	128	127	127	128	128	128	128	135	135	128	125	125	125	128	129	129	121	127	125	135	125	132	131	131	121	124	130	130	129	129	125	141	122	133	130	120	135	125	126	116	119	123	122	125	118	119	124	117	122
Q1136	126	125	125	126	126	126	126	133	133	126	123	123	123	126	127	127	119	125	123	133	123	130	129	129	119	122	128	128	127	127	123	139	120	131	128	118	133	123	124	114	117	121	120	123	116	117	122	115	120
Q9980	119	118	118	119	119	119	119	126	126	119	116	116	116	119	120	120	112	118	116	126	116	123	122	122	112	115	121	121	120	120	116	132	113	124	121	111	126	116	117	107	110	114	113	116	109	110	115	108	113
Q9978	118	117	117	118	118	118	118	125	125	118	115	115	115	118	119	119	111	117	115	125	115	122	121	121	111	114	120	120	119	119	115	131	112	123	120	110	125	115	116	106	109	113	112	115	108	109	114	107	112
Q9979	130	129	129	130	130	130	130	137	137	130	127	127	127	130	131	131	123	129	127	137	127	134	133	133	123	126	132	132	131	131	127	143	124	135	132	122	137	127	128	118	121	125	124	127	120	121	126	119	124
Q9981	115	114	114	115	115	115	115	122	122	115	112	112	112	115	116	116	108	114	112	122	112	119	118	118	108	111	117	117	116	116	112	128	109	120	117	107	122	112	113	103	106	110	109	112	105	106	111	104	109
SRR1792474	110	109	109	110	110	110	110	135	135	128	125	125	125	128	123	123	115	121	119	129	119	126	125	125	115	118	124	124	123	123	119	135	116	127	124	114	129	119	120	110	113	117	116	119	112	113	118	111	116
SRR1792493	109	108	108	109	109	109	109	134	134	127	124	124	124	127	122	122	114	120	118	128	118	125	124	124	114	117	123	123	122	122	118	134	115	126	123	113	128	118	119	109	112	116	115	118	111	112	117	110	115
SRR1792481	112	111	111	112	112	112	112	137	137	130	127	127	127	130	125	125	117	123	121	131	121	128	127	127	117	120	126	126	125	125	121	137	118	129	126	116	131	121	122	112	115	119	118	121	114	115	120	113	118
SRR7240387	110	109	109	110	110	110	110	135	135	128	125	125	125	128	123	123	115	121	119	129	119	126	125	125	115	118	124	124	123	123	119	135	116	127	124	114	129	119	120	110	113	117	116	119	112	113	118	111	116
SRR7240420	110	109	109	110	110	110	110	135	135	128	125	125	125	128	123	123	115	121	119	129	119	126	125	125	115	118	124	124	123	123	119	135	116	127	124	114	129	119	120	110	113	117	116	119	112	113	118	111	116
SRR8064853	120	119	119	120	120	120	120	127	127	120	117	117	117	120	121	121	113	119	117	127	117	124	123	123	113	116	122	122	121	121	117	133	114	125	122	112	127	117	118	108	111	115	114	117	110	111	116	109	114
SRR8064854	120	119	119	120	120	120	120	127	127	120	117	117	117	120	121	121	113	119	117	127	117	124	123	123	113	116	122	122	121	121	117	133	114	125	122	112	127	117	118	108	111	115	114	117	110	111	116	109	114
SRR8064855	119	118	118	119	119	119	119	126	126	119	116	116	116	119	120	120	112	118	116	126	116	123	122	122	112	115	121	121	120	120	116	132	113	124	121	111	126	116	117	107	110	114	111	114	107	110	115	108	113
SRR8064857	126	125	125	126	126	126	126	133	133	126	123	123	123	126	127	127	119	125	123	133	123	130	129	129	119	122	128	128	127	127	123	139	120	131	128	118	133	123	124	114	117	121	120	123	116	117	122	115	120
SRR8064858	122	121	121	122	122	122	122	129	129	122	119	119	119	122	123	123	115	121	119	129	119	126	125	125	115	118	124	124	123	123	119	135	116	127	124	114	129	119	120	110	113	117	116	119	112	113	118	111	116
SRR8064859	124	123	123	124	124	124	124	131	131	124	121	121	121	124	125	125	117	123	121	131	121	128	127	127	117	120	126	126	125	125	121	137	118	129	126	116	131	121	122	112	115	119	118	121	114	115	120	113	118
SRR8064856	125	124	124	125	125	125	125	132	132	125	122	122	122	125	126	126	118	124	122	132	122	129	128	128	118	121	127	127	126	126	122	138	119	130	127	117	132	122	123	113	116	120	119	122	115	116	121	114	119
SRR8064860	122	121	121	122	122	122	122	129	129	122	119	119	119	122	123	123	115	121	119	129	119	126	125	125	115	118	124	124	123	123	119	135	116	127	124	114	129	119	120	110	113	117	116	119	112	113	118	111	116
ERR161044	182	181	181	182	182	182	182	195	195	188	185	185	185	188	181	181	173	179	177	187	177	184	183	183	169	172	178	178	177	177	173	188	170	181	178	168	183	173	174	164	167	171	170	173	166	167	172	165	170
ERR212091	181	180	180	181	181	181	181	194	194	187	184	184	184	187	180	180	172	178	176	186	176	183	182	182	168	171	177	177	176	176	172	187	169	180	177	167	182	172	173	163	166	170	169	172	165	166	171	164	169
ERR2815611	181	180	180	181	181	181	181	194	194	187	184	184	184	187	180	180	172	178	176	186	176	183	182	182	168	171	177	177	176	176	172	188	169	180	177	167	182	172	173	163	166	170	169	172	163	164	171	164	169
SRR8065075	187	186	186	187	187	187	187	200	200	193	190	190	190	193	186	186	178	184	182	192	182	189	188	188	174	177	183	183	182	182	178	194	175	186	183	173	188	178	179	169	172	176	175	178	171	172	177	170	175
SRR8065072	181	180	180	181	181	181	181	194	194	187	184	184	184	187	180	180	172	178	176	186	176	183	182	182	168	171	177	177	176	176	172	188	169	180	177	167	182	172	173	163	166	170	169	172	165	166	171	164	169
SRR8065076	181	180	180	181	181	181	181	194	194	187	184	184	184	187	180	180	172	178	176	186	176	183	182	182	168	171	177	177	176	176	172	188	169	180	177	167	182	172	173	163	166	170	169	172	165	166	171	164	169
[truncated: 56 more columns]

## Sheet: Table S3
	BOV_Unknown2	BOV_Europe_2	BOV_Unknown7	BOV_Unknown4	BOV_Other	Total
Algeria (including this study)	6	7	1	1	2	17
Ethiopia	3	0	0	0	0	3
UK	6	0	2	0	0	8
Switzerland	1	0	0	0	0	1
Malawi	2	0	0	0	0	2
Sweden	1	0	0	0	0	1
Spain	7	0	0	0	0	7
Eritrea	14	0	0	0	0	14
USA	4	102	0	0	0	106
France	1	0	1	0	0	2
Italy	1	0	0	0	0	1
Morocco	1	0	0	0	0	1
Tunisia	1	0	0	0	0	1
Germany	0	2	0	4	0	6
Canada	0	2	0	0	0	2
Brazil	0	2	0	0	0	2
Mexico	0	46	0	0	0	46
South Africa	0	9	0	0	0	9
Netherlands	0	9	0	0	0	9
Belgium	0	2	1	0	0	3
Lebanon	0	1	0	0	0	1
NO DATA	28	148	4	29	5	214
Total	76	330	9	34	7	456
